# Supplementary material for: Minute Rebond: A Simple Method for Making Lab-Scale Rebonded Foam and Its Application as a Novel Soilless Growing Media
Source: Polymers (Basel). 2025 Oct 16;17(20):2770. doi: 10.3390/polym17202770 (PMC12566798; doi:10.3390/polym17202770)
Supplement: Supplementary file 1 [file polymers-17-02770-s001.zip]

Archive with 1 entries (1 files):
- polymers-3884726-supplementary.pdf
